# Supplementary material for: The receptor binding domain of SARS-CoV-2 spike protein is the result of an ancestral recombination between the bat-CoV RaTG13 and the pangolin-CoV MP789
Source: BMC Res Notes. 2020 Aug 27;13:398. doi: 10.1186/s13104-020-05242-8 (PMC7450963; doi:10.1186/s13104-020-05242-8)
Supplement: Supplementary file 1 — Additional file 1: Table S1. Information of the sequences of SARS-Cov-2 and other CoVs used in this study. Accession number, isolate, origin, date of collection, host, host common name, sequence size and data source of the Spike gene sequences used in this study. [file 13104_2020_5242_MOESM1_ESM.xlsx]

## Sheet: Hoja1
Table S1. Information of the sequences of SARS-Cov-2 and other CoVs used in this study
Accession Number	Isolate	Origin	Date of Collection	Host	Host common name	size (bp)	Data Source
MT324062	ZAF/R03006	South Africa	2020-03-07	Homo sapiens	Human	29903	GenBank complete genome
MT135041	CHN/105	China Beijing	2020-01-26	Homo sapiens	Human	29903	GenBank complete genome
MT135042	CHN/231	China Beijing	2020-01-28	Homo sapiens	Human	29903	GenBank complete genome
MT281577	Fuyang_FY002	China Fuyang	2020-03-10	Homo sapiens	Human	29903	GenBank complete genome
MT123290	IQTC01	China Guangzhou	2020-02-05	Homo sapiens	Human	29891	GenBank complete genome
MT039873	HZ-1	China Hangzhou	2020-01-20	Homo sapiens	Human	29833	GenBank complete genome
MN938384	HKU-SZ-002a	China Shenzhen	2020-01-10	Homo sapiens	Human	29838	GenBank complete genome
MN975262	HKU-SZ-005b	China Shenzhen	2020-01-11	Homo sapiens	Human	29891	GenBank complete genome
MT396241	YN-0306-466	China Yunnan	2020-03-06	Homo sapiens	Human	29900	GenBank complete genome
MT121215	SH01	China Shanghai	2020-02-02	Homo sapiens	Human	29945	GenBank complete genome
MN908947	Hu-1	China Wuhan	12/2019	Homo sapiens	Human	29903	GenBank complete genome
MT019529	IPBCAMS-WH-01	China Wuhan	2019-12-23	Homo sapiens	Human	29899	GenBank complete genome
MT291829	IME-WH04	China Wuhan	2019-12-30	Homo sapiens	Human	29774	GenBank complete genome
MT291827	IME-WH02	China Wuhan	2019-12-30	Homo sapiens	Human	29858	GenBank complete genome
MT019530	IPBCAMS-WH-02	China Wuhan	2019-12-30	Homo sapiens	Human	29889	GenBank complete genome
MN996528	WIV04	China Wuhan	2019-12-30	Homo sapiens	Human	29891	GenBank complete genome
MN996531	WIV07	China Wuhan	2019-12-30	Homo sapiens	Human	29857	GenBank complete genome
LR757996	WH03	China Wuhan	2020-01-01	Homo sapiens	Human	29868	GenBank complete genome
MN988669	WHU02	China Wuhan	2020-01-02	Homo sapiens	Human	29881	GenBank complete genome
MT093631	WH09	China Wuhan	2020-08-01	Homo sapiens	Human	29860	GenBank complete genome
MT049951	Yunnan-01	China Yunnan	2020-01-17	Homo sapiens	Human	29903	GenBank complete genome
MT276600	VM2003179	Hong Kong	2020-03-08	Homo sapiens	Human	29764	GenBank complete genome
MT270814	HKG/20-03695	Hong Kong	2020-03-18	Canis lupus familiaris	Dog	29764	GenBank complete genome
MT007544	VIC01	Australia	2020-01-25	Homo sapiens	Human	29893	GenBank complete genome
MT126808	SP02	Brazil	2020-02-28	Homo sapiens	Human	29876	GenBank complete genome
MT350282	SP02cc	Brazil	2020-03-18	Homo sapiens	Human	29903	GenBank complete genome
MT256924	79256_Antioquia	Colombia	2020-03-11	Homo sapiens	Human	29782	GenBank complete genome
MT371571	CzechiaMotol_1968	Czech Rep	2020-03-18	Homo sapiens	Human	29756	GenBank complete genome
MT371570	CzechiaMotol_2448	Czech Rep	2020-03-21	Homo sapiens	Human	29756	GenBank complete genome
MT020781	nCoV-FIN-29-Jan-2020	Finland	2020-01-29	Homo sapiens	Human	29806	GenBank complete genome
MT470100	10027AA	France	03/2020	Homo sapiens	Human	29903	GenBank complete genome
MT415320	OUMRK100	India Hyderabad	2020-03-01	Homo sapiens	Human	29901	GenBank complete genome
MT415321	GMCKN318	India Hyderabad	2020-03-11	Homo sapiens	Human	29903	GenBank complete genome
MT415323	GMCTC469	India Hyderabad	2020-03-20	Homo sapiens	Human	29891	GenBank complete genome
MT358637	GBRC1	India Rajkot	2020-04-05	Homo sapiens	Human	29903	GenBank complete genome
MT435079	GBRC2	India Ahmedabad	2020-04-13	Homo sapiens	Human	29800	GenBank complete genome
MT012098	IND/29	India Kerala	2020-01-27	Homo sapiens	Human	29854	GenBank complete genome
MT050493	IND/166	India Kerala	2020-01-31	Homo sapiens	Human	29851	GenBank complete genome
MT281530	HGRC-01-IPI-8206	Iran	2020-03-09	Homo sapiens	Human	29822	GenBank complete genome
MT276597	ISR_JP0320	Israel	02/2020	Homo sapiens	Human	29851	GenBank complete genome
MT276598	ISR_IT0320	Israel	03/2020	Homo sapiens	Human	29870	GenBank complete genome
MT066156	INMI1	Italy Rome	2020-01-30	Homo sapiens	Human	29867	GenBank complete genome
MT077125	INMI1	Italy Rome	2020-01-31	Homo sapiens	Human	29785	GenBank complete genome
LC529905	TKYE6182_2020	JapanTokyo	01/2020	Homo sapiens	Human	29903	GenBank complete genome
LC542976	TKYE6968_2020	JapanTokyo	02/2020	Homo sapiens	Human	29903	GenBank complete genome
LC534419	Hu/Kng/19-437	Japan Chigasaki	2020-03-09	Homo sapiens	Human	29874	GenBank complete genome
LC549340	TKY3583_2020	JapanTokyo	03/2020	Homo sapiens	Human	29903	GenBank complete genome
MT428551	NCB-1	Kazakhstan	2020-03-20	Homo sapiens	Human	29900	GenBank complete genome
MT428553	NCB-3	Kazakhstan	2020-03-20	Homo sapiens	Human	29903	GenBank complete genome
MT372480	188407	Malaysia	2020-03-18	Homo sapiens	Human	29868	GenBank complete genome
MT396266	mink/NLD/1	Nederlands	2020-04-24	Mustela lutreola	Mink	29880	GenBank complete genome
MT072688	61-TW	Nepal	2020-01-13	Homo sapiens	Human	29811	GenBank complete genome
MT240479	Gilgit1	Pakistan	2020-03-04	Homo sapiens	Human	29836	GenBank complete genome
MT262993	Manga1	Pakistan	2020-03-12	Homo sapiens	Human	29836	GenBank complete genome
MT263074	Peru-10	Peru	2020-03-10	Homo sapiens	Human	29856	GenBank complete genome
MT039890	SNU01	South Korea Seul	01/2020	Homo sapiens	Human	29903	GenBank complete genome
MT304474	BA-ACH_2604	South Korea	2020-02-27	Homo sapiens	Human	29882	GenBank complete genome
MT304475	BA-ACH_2718	South Korea	2020-02-29	Homo sapiens	Human	29882	GenBank complete genome
MT359865	VH000001133	Spain Barcelona	2020-03-15	Homo sapiens	Human	29890	GenBank complete genome
MT359866	VH198152683	Spain Barcelona	2020-03-15	Homo sapiens	Human	29893	GenBank complete genome
MT198652	Valencia003	Spain Valencia	2020-03-05	Homo sapiens	Human	29782	GenBank complete genome
MT292569	Valencia13	Spain Valencia	2020-03-09	Homo sapiens	Human	29782	GenBank complete genome
MT292570	Valencia17	Spain Valencia	2020-03-10	Homo sapiens	Human	29782	GenBank complete genome
MT371048	COV53	Sri Lanka	2020-03-10	Homo sapiens	Human	29903	GenBank complete genome
MT371047	COV38	Sri Lanka	2020-03-16	Homo sapiens	Human	29903	GenBank complete genome
MT371050	COV486	SriLanka	2020-03-31	Homo sapiens	Human	29903	GenBank complete genome
MT093571	SWE/01	Sweden	2020-02-07	Homo sapiens	Human	29886	GenBank complete genome
MT066175	NTU01	Taiwan	2020-01-31	Homo sapiens	Human	29870	GenBank complete genome
MT066176	NTU02	Taiwan	2020-02-05	Homo sapiens	Human	29870	GenBank complete genome
MT374104	CGMH-CGU-08	Taiwan	2020-03-10	Homo sapiens	Human	29903	GenBank complete genome
MT374107	CGMH-CGU-11	Taiwan	2020-03-14	Homo sapiens	Human	29902	GenBank complete genome
MT374110	CGMH-CGU-14	Taiwan	2020-03-17	Homo sapiens	Human	29900	GenBank complete genome
MT374115	CGMH-CGU-19	Taiwan	2020-03-18	Homo sapiens	Human	29898	GenBank complete genome
MN985325	USA-WA1	USA WA	2020-01-19	Homo sapiens	Human	29882	GenBank complete genome
MN997409	USA-AZ1	USA AZ	2020-01-22	Homo sapiens	Human	29882	GenBank complete genome
MT304477	AZ_4811	USA AZ	2020-03-02	Homo sapiens	Human	29882	GenBank complete genome
MT339039	AZ-ASU2922	USA AZ	2020-03-17	Homo sapiens	Human	29896	GenBank complete genome
MN994467	USA-CA1	USA CA	2020-01-23	Homo sapiens	Human	29882	GenBank complete genome
MT044258	USA-CA6	USA CA	2020-01-27	Homo sapiens	Human	29858	GenBank complete genome
MT027062	USA-CA3	USA CA	2020-01-29	Homo sapiens	Human	29882	GenBank complete genome
MT106053	USA-CA8	USA CA	2020-02-10	Homo sapiens	Human	29882	GenBank complete genome
MT118835	USA-CA9	USA CA	2020-02-23	Homo sapiens	Human	29882	GenBank complete genome
MT192765	PC00101P	USA CA	2020-03-11	Homo sapiens	Human	29829	GenBank complete genome
MT419851	CA-CDPH-UC26	USA CA	2020-03-13	Homo sapiens	Human	29818	GenBank complete genome
MT385436	CA-CZB016	USA CA	2020-03-25	Homo sapiens	Human	29891	GenBank complete genome
MT385442	CA-CZB0750	USA CA	2020-04-03	Homo sapiens	Human	29885	GenBank complete genome
MT385419	CA-CZB0133	USA CA	2020-04-08	Homo sapiens	Human	29902	GenBank complete genome
MT258379	CZB-RR057-007	USA CA SF	2020-03-18	Homo sapiens	Human	29892	GenBank complete genome
MT159717	CruiseA-1	USA Cruise	2020-02-17	Homo sapiens	Human	29882	GenBank complete genome
MT184907	CruiseA-19	USA Cruise	2020-02-18	Homo sapiens	Human	29882	GenBank complete genome
MT159709	CruiseA-12	USA Cruise	2020-02-20	Homo sapiens	Human	29882	GenBank complete genome
MT159721	CruiseA-5	USA Cruise	2020-02-21	Homo sapiens	Human	29882	GenBank complete genome
MT184912	CruiseA-25	USA Cruise	2020-02-17	Homo sapiens	Human	29882	GenBank complete genome
MT184913	CruiseA-26	USA Cruise	2020-02-24	Homo sapiens	Human	29882	GenBank complete genome
MT263463	CT-UW329	USA CT	2020-03-16	Homo sapiens	Human	29868	GenBank complete genome
MT325563	DC_0004	USA DC	2020-03-06	Homo sapiens	Human	29882	GenBank complete genome
MT472624	FL-CDC-7619	USA FL	2020-03-06	Homo sapiens	Human	29882	GenBank complete genome
MT325573	GA_2120	USA GA	2020-03-03	Homo sapiens	Human	29882	GenBank complete genome
MT325571	GA_2055	USA GA	2020-03-08	Homo sapiens	Human	29882	GenBank complete genome
MT344949	HI_7881	USA HI	2020-03-07	Homo sapiens	Human	29882	GenBank complete genome
MT412327	ID-UW-6349	USA ID	2020-04-01	Homo sapiens	Human	29920	GenBank complete genome
MN988713	USA-IL1	USA IL	2020-01-21	Homo sapiens	Human	29882	GenBank complete genome
MT044257	USA-IL2	USA IL	2020-01-28	Homo sapiens	Human	29882	GenBank complete genome
MT358401	LA096	USA LA	2020-04-06	Homo sapiens	Human	29895	GenBank complete genome
MT520408	MA_MGH_00428	USA MA	2020-03-06	Homo sapiens	Human	29870	GenBank complete genome
MT188340	MN2-MDH2	USA MN	2020-03-07	Homo sapiens	Human	29845	GenBank complete genome
MT188339	MN3-MDH3	USA MN	2020-03-09	Homo sapiens	Human	29783	GenBank complete genome
MT325593	NE_7025	USA NE	2020-03-07	Homo sapiens	Human	29882	GenBank complete genome
MT325622	NJ_3201	USA NJ	2020-03-04	Homo sapiens	Human	29882	GenBank complete genome
MT325597	NV_0052	USA NV	2020-03-09	Homo sapiens	Human	29882	GenBank complete genome
MT304486	NY_2929	USA NY	2020-03-02	Homo sapiens	Human	29882	GenBank complete genome
MT434794	NY-CDC-SURV0319NYC	USA NY	2020-03-08	Homo sapiens	Human	29882	GenBank complete genome
MT434806	NY-CDC-SURV0863NYC	USA NY	2020-03-10	Homo sapiens	Human	29882	GenBank complete genome
MT370919	NY-PV08123	USA NY	2020-03-14	Homo sapiens	Human	29772	GenBank complete genome
MT370895	NY-PV08415	USA NY	2020-03-16	Homo sapiens	Human	29751	GenBank complete genome
MT434810	NY-CDC-SURV0988NYC	USA NY	2020-03-18	Homo sapiens	Human	29882	GenBank complete genome
MT370981	NY-PV09123	USA NY	2020-03-19	Homo sapiens	Human	29714	GenBank complete genome
MT370976	NY-PV09186	USA NY	2020-03-20	Homo sapiens	Human	29724	GenBank complete genome
MT371025	NY-PV09168	USA NY	2020-03-22	Homo sapiens	Human	29694	GenBank complete genome
MT365033	NY/40420	USA NY	2020-04-02	Homo sapiens	Human	29897	GenBank complete genome
MT370837	NY-PV08486	USA NY	2020-03-18	Homo sapiens	Human	29724	GenBank complete genome
MT325598	OH_0023	USA OH	2020-03-08	Homo sapiens	Human	29882	GenBank complete genome
MT358661	OR-UW-4300	USA OR	2020-03-31	Homo sapiens	Human	29873	GenBank complete genome
MT325603	PA_4395	USA PA	2020-03-09	Homo sapiens	Human	29882	GenBank complete genome
MT344960	RI_0882	USA RI	2020-03-09	Homo sapiens	Human	29882	GenBank complete genome
MT325626	SC_3572	USA SC	2020-03-05	Homo sapiens	Human	29882	GenBank complete genome
MT106054	USA-TX1	USA TX	2020-02-11	Homo sapiens	Human	29882	GenBank complete genome
MT304490	TX_2817	USA TX	2020-03-01	Homo sapiens	Human	29882	GenBank complete genome
MT334541	UT-00023	USA UT	2020-03-11	Homo sapiens	Human	29902	GenBank complete genome
MT334535	UT-00016	USA UT	2020-03-13	Homo sapiens	Human	29900	GenBank complete genome
MT350240	VA-DCLS-0050	USA VA	03/2020	Homo sapiens	Human	29899	GenBank complete genome
MT020880	USA-WA1-A12	USA WA	2020-01-25	Homo sapiens	Human	29882	GenBank complete genome
MT152824	WA2	USA WA	2020-02-24	Homo sapiens	Human	29878	GenBank complete genome
MT163718	WA6-UW3	USA WA	2020-02-29	Homo sapiens	Human	29903	GenBank complete genome
MT163719	WA7-UW4	USA WA	2020-03-01	Homo sapiens	Human	29903	GenBank complete genome
MT252695	WA-UW96	USA WA	2020-03-10	Homo sapiens	Human	29819	GenBank complete genome
MT246460	WA-UW203	USA WA	2020-03-12	Homo sapiens	Human	29917	GenBank complete genome
MT252729	WA-UW153	USA WA	2020-03-13	Homo sapiens	Human	29833	GenBank complete genome
MT252717	WA-UW185	USA WA	2020-03-14	Homo sapiens	Human	29841	GenBank complete genome
MT246487	WA-UW230	USA WA	2020-03-15	Homo sapiens	Human	29883	GenBank complete genome
MT293171	WA-UW-1306	USA WA	2020-03-17	Homo sapiens	Human	29848	GenBank complete genome
MT039887	USA-WI1	USA WI	2020-01-31	Homo sapiens	Human	29879	GenBank complete genome		1
MT429183	WI-UW-261	USA WI	2020-03-26	Homo sapiens	Human	29782	GenBank complete genome
MT429190	WI-UW-268	USA WI	2020-04-06	Homo sapiens	Human	29782	GenBank complete genome
MT429185	WI-UW-263	USA WI	2020-04-08	Homo sapiens	Human	29782	GenBank complete genome
MT429186	WI-UW-264	USA WI	2020-04-12	Homo sapiens	Human	29782	GenBank complete genome
MT192772	nCoV-19-01S	Vietnam HCC	2020-01-22	Homo sapiens	Human	29891	GenBank complete genome
MT192773	nCoV-19-02S	Vietnam HCC	2020-01-22	Homo sapiens	Human	29890	GenBank complete genome
Non SARS-CoV-2 isolates
AY391777	OC43	USA	NA	Homo sapiens	Human	30741	GenBank complete genome
MK167038	HKU1-SC2521	China	2017	Homo sapiens	Human	29926	GenBank complete genome
KY621348	229E	USA WA	2016	Homo sapiens	Human	27317	GenBank complete genome
KF530104	NL63	Nederlands	2003	Homo sapiens	Human	27553	GenBank complete genome
AY429073	BJ302	China	NA	Homo sapiens	Human	3768	GenBank S gene
KJ473811	BtRf-JL2012	China	2012	Rhinolophus ferrumequinum	Bat	29037	GenBank complete genome
KY352407	BtKY72	Kenya	2007-2008	Rhinolophus sp.	Bat	29274	GenBank complete genome
KY688114	Hu/Oman_261_2015	Oman	2015-01-16	Homo sapiens	Human	4062	GenBank S gene
EPI_ISL_412977	RmYN02	China	2019-06-25	NA	Bat	NA	GISAID complete genome
MN996532	RaTG13	China	2013-07-24	Rhinolophus affinis	Bat	29855	GenBank complete genome
JX993987	Shaanxi2011	China	2009	Rhinolophus pusillus	Bat	29484	GenBank complete genome
EF065513	HKU9-1	China	NA	Chiroptera	Bat	29114	GenBank complete genome
DQ412042	Rf1	NA	2004	Rhinolophus ferrumequinum	Bat	29709	GenBank complete genome
KC881006	Rs3367	China	2012-03-19	Rhinolophus sinicus	Bat	29792	GenBank complete genome
KF294457	Longquan-140	China	2012	Rhinolophus monoceros	Bat	29676	GenBank complete genome
KC545386	VMC/DEU/2012	Germany	2012	Erinaceus europaeus	Hedgehog	30175	GenBank complete genome
KM349744	HKU24-R05010I	China	2012-05-17	Rattus norvegicus	Brown rat	31249	GenBank complete genome
KF569997	LYRa3	China	2011	Rhinolophus affinis	Bat	3913	GenBank S gene
KU762338	GCCDC1 356	China	2014-05-28	Rousettus leschenaultii	Bat	30161	GenBank complete genome
MG762674	HKU9	China	2009-11-01	Rousettus sp.	Bat	29134	GenBank complete genome
KC522100	HKU5-28S	Hong Kong	2009-07-14	Pipistrellus sp.	Bat	4074	GenBank S gene
KC522099	HKU5-27S	Hong Kong	2009-07-14	Pipistrellus sp.	Bat	4074	GenBank S gene
KC522059	HKU4- 12S	Hong Kong	2010-08-16	Tylonycteris sp.	Bat	4059	GenBank S gene
KC522055	HKU4- 8S	Hong Kong	2010-08-16	Tylonycteris sp.	Bat	4059	GenBank S gene
KX442564	HKU25-YD131305	China	2013-09-14	Hypsugo pulveratus	Bat	30498	GenBank complete genome
JQ989273	HKU10-TLC1347A	Hong Kong	2010	Hipposideros sp.	Bat	28483	GenBank complete genome
HQ728486	BtKY22	Kenya	2006-2008	Chaerephon sp.	Bat	15480	GenBank partial genome
HQ728481	BtKY41	Kenya	2006-2008	Chaerephon sp.	Bat	15578	GenBank partial genome
HQ728485	BtKY33	Kenya	2006-2008	Miniopterus inflatus	Bat	15908	GenBank partial genome
EU420138	AFCD62	Hong Kong	NA	Miniopterus sp.	Bat	28326	GenBank complete genome
NC009657	512	NA	2005	Scotophilus sp.	Bat	28203	GenBank complete genome
HQ728480	BtKY43	Kenya	2006-2008	Cardioderma cor	Bat	15474	GenBank partial genome
KY799179	Myl-CoV	Canada	2010	Myotis lucifugus	Bat	28173	GenBank complete genome
MN611520	HKU5-BY140568	China	2018	Pipistrellus abramus	Bat	30511	GenBank complete genome
HQ728482	BtKY24	Kenya	2006	Eidolon helvum	Bat	16186	GenBank partial genome
KF268338	icA59_L94P	USA	2012-10-25	Mus musculus	Mouse	31294	GenBank complete genome
MT121216	MP789	China	2019-03-29	Manis javanica	Pangolin	29521	GenBank complete genome
MT040333	PCoV_GX-P4L	China	2017	Manis javanica	Pangolin	29805	GenBank complete genome
MT040334	PCoV_GX-P1E	China	2017	Manis javanica	Pangolin	29801	GenBank complete genome
MT040335	PCoV_GX-P5L	China	2017	Manis javanica	Pangolin	29806	GenBank complete genome
MT040336	PCoV_GX-P5E	China	2017	Manis javanica	Pangolin	29802	GenBank complete genome
EPI_ISL_410542	Guangxi_P2V	China	2017	Manis javanica	Pangolin	NA	GISAID complete genome
JQ404410	TN-449	USA	NA	Canis lupus familiaris	Dog	29364	GenBank complete genome
JN634064	WSU 79-1683	USA	NA	NA	Feline	28984	GenBank complete genome
KY829000	PEDV/MEX/PUE/01/2016	México	2016-03-13	Sus scrofa	Wild boar	4225	GenBank S gene
EF192156	DM95/2003	China	2003	Melogale moschata	Ferret badger	4374	GenBank S gene
JF792617	8190	USA	NA	Rattus sp.	Rat	31274	GenBank complete genome
KY370051	RtBi-CoV/FJ2015	China	2015	Bandicota indica	Bandicoot rat	31149	GenBank complete genome
EF424623	OH3/2003	USA	2003	Giraffa camelopardalis	Giraffe	31002	GenBank complete genome
KT368891	HKU23	Saudi Arabia	2015	Camelus sp.	Camel	31041	GenBank complete genome
MK679660	Hedgehog coronavirus 1	United Kingdom	2014	Erinaceus europaeus	Hedgehog	30172	GenBank complete genome
MH021175	D274	Nederlands	1979	Gallus gallus	Red junglefowl	27599	GenBank complete genome
JQ065045	HKU17-HKU17-6124	China	2007	Passer domesticus)	Sparrow	26083	GenBank complete genome
LC364346	UAE-HKU30 1101F	United Arab Emirates	2014-02-19	Coturnix coturnix	Quail	25871	GenBank complete genome
EF446615	NC99	USA	NA	Equine	Foal	30992	GenBank complete genome
NC023760	WD1127	USA	1998-01-01	Neovison vison	Mink	28941	GenBank complete genome
MN690611	37112-4	USA	NA	Tursiops truncatus	Bottlenose dolphin	31728	GenBank complete genome
NC016991	HKU16-6847	Hong Kong	2007	Zosterops sp.	White eye bird	26041	GenBank complete genome
NC016995	HKU20-9243	Hong Kong	2008	Anas sp.	Dabbling duck	26227	GenBank complete genome
NC016993	HKU18-chu3	Hong Kong	2007	Copsychus saularis	Magpie-robin	26689	GenBank complete genome
FJ376619	HKU11-934	Hong Kong	2007	Pycnonotus jocosus	Bulbul bird	26487	GenBank complete genome
HE616741	VB 68/11/CAMAGUEY/2011	Cuba	2011-02-18	Bovine	NA	4092	GenBank S gene
GU213202	TCoV/TX-R/98	USA	1998	Meleagris gallopavo	Turkey	3660	GenBank S gene
MG021194	624I/96	Italy	1996	Gallus gallus	Red junglefowl	27552	GenBank complete genome
EF192155	GZ43/2003	China	2003	Nyctereutes procyonoides	Raccoon dog	4362	GenBank S gene
EF424621	US/OH1/2003	USA	2003	Hippotragus niger	Sable antelope	30995	GenBank complete genome
DQ160004	PSH050513	China	NA	Columba sp.	Pigeon	3701	GenBank S gene
KM454473	DK/GD/27/2014	China	2014	Anas sp.	Duck	27754	GenBank complete genome
LC364342	988F	United Arab Emirates	2013-12-05	Falco sp.	Falcon	26162	GenBank complete genome
MK359255	Cambridge_Bay_2017	Canada	2017	Branta canadensis	Canada goose	28539	GenBank complete genome
NC017083	HKU14-1	China	2006	Oryctolagus cuniculus	Rabbit	31100	GenBank complete genome
MG518518	W17-18	South Korea	2017-02-24	Hydropotes inermis	Water deer	31034	GenBank complete genome
NC010646	SW1	NA	NA	Delphinapterus leucas	Beluga Whale	31686	GenBank complete genome
EF584908	Guangxi/F230/2006	China	2006	Prionailurus bengalensis	Asian leopard cat	12801	GenBank partial genome
FJ425187	OH-WD470	USA	1994-01-01	Odocoileus virginianus	White-tailed deer	31020	GenBank complete genome
AY497329	MHV/pi23	USA	NA	Murine	NA	3987	GenBank S gene
NA: data not available
S: Spike gene
